# Supplementary material for: Effects of Nitrogen Deficiency on the Metabolism of Organic Acids and Amino Acids in Oryza sativa
Source: Plants (Basel). 2022 Sep 29;11(19):2576. doi: 10.3390/plants11192576 (PMC9572205; doi:10.3390/plants11192576)
Supplement: Supplementary file 1 [file plants-11-02576-s001.zip]

Archive with 1 entries (1 files):
- plants-1924757-supplementary.xlsx
