# Supplementary material for: Effects of Nitrogen Deficiency on the Metabolism of Organic Acids and Amino Acids in Oryza sativa
Source: Plants (Basel). 2022 Sep 29;11(19):2576. doi: 10.3390/plants11192576 (PMC9572205; doi:10.3390/plants11192576)
Supplement: Supplementary file 1 [file plants-11-02576-s001.zip › plants-1924757-supplementary.xlsx]

## Sheet: Sheet1
Table S1.Factor loadings of variables of first two principal components.
Number	Parameter	PC1	PC2
VAR00001	Plant weight	0.704	-0.548
VAR00002	Shoot height	0.691	-0.477
VAR00003	Leaf N	0.706	-0.548
VAR00004	Leaf NAD-MDH	0.905	-0.201
VAR00005	Leaf NADP-ME	0.988	-0.08
VAR00006	Leaf NADP-IDH	0.966	-0.089
VAR00007	Leaf PEPC	0.782	0.586
VAR00008	Leaf ACO	0.986	0.015
VAR00009	Leaf CS	0.976	-0.053
VAR00010	Leaf GOGAT	0.942	-0.279
VAR00011	Leaf GS	0.921	-0.263
VAR00012	Leaf NR	0.794	-0.446
VAR00013	Leaf soluble protein	0.914	-0.331
VAR00014	Leaf TFAA	0.808	-0.486
VAR00015	Leaf malate	0.827	0.5
VAR00016	Leaf citrate	0.796	0.562
VAR00017	Leaf isocitrate	0.869	0.427
VAR00018	Root NAD-MDH	0.812	0.485
VAR00019	Root NADP-ME	0.973	-0.066
VAR00020	Root NADP-IDH	0.931	-0.228
VAR00021	Root PEPC	0.749	0.595
VAR00022	Root ACO	0.761	0.632
VAR00023	Root CS	0.75	0.427
VAR00024	Root GOGAT	0.96	-0.207
VAR00025	Root GS	0.943	-0.249
VAR00026	Root NR	0.733	-0.499
VAR00027	Root soluble protein	0.893	0.216
VAR00028	Root TFAA	0.862	-0.412
VAR00029	Root malate	0.815	0.539
VAR00030	Root citrate	0.761	0.612
VAR00031	Root isocitrate	0.673	0.556
VAR00032	Root N	0.691	-0.477
